# Supplementary material for: Comparing tuberculosis gene signatures in malnourished individuals using the TBSignatureProfiler
Source: BMC Infect Dis. 2021 Jan 22;21:106. doi: 10.1186/s12879-020-05598-z (PMC7821401; doi:10.1186/s12879-020-05598-z)
Supplement: Supplementary file 1 — Additional file 1. Supplementary signature list and references. This file contains the TBSignatureProfiler software doucmentation, list of signatures and references for all the signatures in the TBSignatureProfiler. [file 12879_2020_5598_MOESM1_ESM.xlsx]

## Sheet: overlap
	Anderson_42	Anderson_OD_51	Berry_393	Berry_OD_86	Blankley_5	Blankley_380	Bloom_OD_144	Esmail_82	Esmail_203	Esmail_OD_893	Gliddon_OD_3	Gliddon_OD_4	Jacobsen_3	Kaforou_27	Kaforou_OD_44	Kaforou_OD_53	Lee_4	Leong_RISK_29	Maertzdorf_4	Maertzdorf_OD_100	Rajan_HIV_5	Roe_3	Roe_OD_4	Sambarey_HIV_10	Singhania_OD_20	Sloot_HIV_2	Suliman_4	Suliman_RISK_4	Sweeney_OD_3	Thompson_9	Thompson_FAIL_13	Thompson_RES_5	Walter_51	Walter_PNA_47	Walter_PNA_119	Zak_RISK_16
Anderson_42	1	0.0810811	0.162162	0	0	0.216216	0	0.027027	0.108108	0.324324	0	0.027027	0	0.027027	0.027027	0.135135	0	0.027027	0	0.0540541	0.0540541	0.027027	0	0	0	0	0	0	0.027027	0	0	0	0	0.027027	0.0810811	0.027027
Anderson_OD_51	0.0731707	1	0.292683	0.0243902	0	0.487805	0.146341	0.0243902	0.0731707	0.292683	0.0243902	0.0243902	0	0.121951	0.0731707	0.146341	0	0	0	0.0243902	0.0243902	0.0243902	0	0.0243902	0	0	0.0243902	0	0.0243902	0.0243902	0	0.0243902	0.097561	0.0487805	0.097561	0.0243902
Berry_393	0.0206897	0.0413793	1	0.0344828	0.0137931	0.62069	0.137931	0.0310345	0.0896552	0.455172	0.00689655	0.00689655	0.00344828	0.0482759	0.0310345	0.0482759	0	0.0137931	0.0137931	0	0.0103448	0.00689655	0	0.0172414	0	0	0.00344828	0.00689655	0.00689655	0.0241379	0	0.00344828	0.0275862	0.00689655	0.0172414	0.0517241
Berry_OD_86	0	0.0135135	0.135135	1	0	0.135135	0	0	0	0.0945946	0	0	0	0	0.0135135	0.027027	0	0	0	0	0	0	0	0	0	0	0	0	0	0	0	0	0.0405405	0.0135135	0.0405405	0
Blankley_5	0	0	0.8	0	1	1	0.8	0.4	0.8	1	0	0	0	0.2	0	0.2	0	0	0	0	0	0.2	0.2	0	0	0	0	0	0	0.2	0	0	0	0	0	0.4
Blankley_380	0.0208877	0.0522193	0.469974	0.0261097	0.0130548	1	0.133159	0.0443864	0.101828	0.483029	0.00522193	0.00522193	0.00522193	0.0443864	0.0287206	0.0574413	0	0.0104439	0.0104439	0.0104439	0.0078329	0.0078329	0.00261097	0.0130548	0.00522193	0	0.0078329	0.00522193	0.00522193	0.0156658	0	0.00261097	0.0208877	0.00261097	0.0156658	0.0339426
Bloom_OD_144	0	0.0521739	0.347826	0	0.0347826	0.443478	1	0.0521739	0.0956522	0.46087	0.0173913	0	0.00869565	0.0521739	0.0173913	0.0521739	0	0	0.00869565	0	0.0173913	0	0.0173913	0.026087	0	0	0	0	0.00869565	0.0434783	0	0.00869565	0.0347826	0	0	0.026087
Esmail_82	0.0151515	0.0151515	0.136364	0	0.030303	0.257576	0.0909091	1	1	1	0.0151515	0	0	0.030303	0.030303	0.030303	0.0151515	0	0	0.030303	0	0.0151515	0.0151515	0	0	0	0	0	0	0	0	0	0.0151515	0	0	0.0606061
Esmail_203	0.0258065	0.0193548	0.167742	0	0.0258065	0.251613	0.0709677	0.425806	1	1	0.0129032	0.00645161	0.00645161	0.0580645	0.0193548	0.0580645	0.00645161	0.0129032	0.00645161	0.0193548	0.00645161	0.00645161	0.00645161	0.00645161	0	0	0.00645161	0.00645161	0	0.0193548	0	0	0.0193548	0	0.00645161	0.0516129
Esmail_OD_893	0.0171429	0.0171429	0.188571	0.01	0.00714286	0.264286	0.0757143	0.0942857	0.221429	1	0.00285714	0.00142857	0.00285714	0.0271429	0.01	0.0314286	0.00142857	0.00714286	0.00428571	0.0142857	0.00428571	0.00285714	0.00285714	0.00714286	0.00285714	0	0.00428571	0.00142857	0.00285714	0.00857143	0	0.00142857	0.0114286	0.00285714	0.00714286	0.0171429
Gliddon_OD_3	0	0.333333	0.666667	0	0	0.666667	0.666667	0.333333	0.666667	0.666667	1	0	0.333333	1	0	0.333333	0	0	0	0	0	0	0	0.333333	0	0	0	0	0	0.333333	0	0	0.666667	0	0	0.333333
Gliddon_OD_4	0.25	0.25	0.5	0	0	0.5	0	0	0.25	0.25	0	1	0	0.25	1	0.5	0	0	0	0	0.25	0	0	0	0	0	0	0	0	0	0	0	0	0.25	0.5	0
Jacobsen_3	0	0	0.333333	0	0	0.666667	0.333333	0	0.333333	0.666667	0.333333	0	1	0.333333	0	0.333333	0	0	0	0.333333	0	0	0	0.333333	0	0	0	0	0	0.333333	0	0	0.333333	0	0	0.333333
Kaforou_27	0.0416667	0.208333	0.583333	0	0.0416667	0.708333	0.25	0.0833333	0.375	0.791667	0.125	0.0416667	0.0416667	1	0.125	0.416667	0	0	0	0.0416667	0.0416667	0	0	0.0833333	0	0	0.0833333	0.0416667	0.0416667	0.166667	0	0.0416667	0.125	0	0.0416667	0.125
Kaforou_OD_44	0.03125	0.09375	0.28125	0.03125	0	0.34375	0.0625	0.0625	0.09375	0.21875	0	0.125	0	0.09375	1	0.5625	0	0.03125	0	0	0.03125	0	0	0	0	0	0	0	0.03125	0	0	0	0	0.0625	0.0625	0.0625
Kaforou_OD_53	0.111111	0.133333	0.311111	0.0444444	0.0222222	0.488889	0.133333	0.0444444	0.2	0.488889	0.0222222	0.0444444	0.0222222	0.222222	0.4	1	0	0	0	0.0222222	0.0222222	0.0222222	0	0.0222222	0	0	0.0444444	0.0444444	0.0444444	0.0666667	0	0	0.0444444	0.0444444	0.0666667	0.111111
Lee_4	0	0	0	0	0	0	0	0.25	0.25	0.25	0	0	0	0	0	0	1	0	0	0	0	0	0	0	0	0	0	0	0	0	0	0	0	0	0	0
Leong_RISK_29	0.0344828	0	0.137931	0	0	0.137931	0	0	0.0689655	0.172414	0	0	0	0	0.0344828	0	0	1	0	0	0	0	0	0	0	0	0	0	0	0	0	0	0	0	0	0
Maertzdorf_4	0	0	1	0	0	1	0.25	0	0.25	0.75	0	0	0	0	0	0	0	0	1	0	0	0	0	0	0	0	0	0	0	0	0	0	0	0	0	0.25
Maertzdorf_OD_100	0.0307692	0.0153846	0	0	0	0.0615385	0	0.0307692	0.0461538	0.153846	0	0	0.0153846	0.0153846	0	0.0153846	0	0	0	1	0	0	0	0	0	0	0	0	0	0	0	0	0	0	0.0307692	0
Rajan_HIV_5	0.4	0.2	0.6	0	0	0.6	0.4	0	0.2	0.6	0	0.2	0	0.2	0.2	0.2	0	0	0	0	1	0	0	0	0	0	0	0	0	0.2	0	0	0	0	0.2	0
Roe_3	0.333333	0.333333	0.666667	0	0.333333	1	0	0.333333	0.333333	0.666667	0	0	0	0	0	0.333333	0	0	0	0	0	1	0	0	0.333333	0	0	0	0.333333	0	0	0	0	0.333333	0.666667	1
Roe_OD_4	0	0	0	0	0.25	0.25	0.5	0.25	0.25	0.5	0	0	0	0	0	0	0	0	0	0	0	0	1	0	0	0	0	0	0	0	0	0	0	0	0	0
Sambarey_HIV_10	0	0.1	0.5	0	0	0.5	0.3	0	0.1	0.5	0.1	0	0.1	0.2	0	0.1	0	0	0	0	0	0	0	1	0	0	0	0	0	0.2	0	0.1	0.1	0	0	0.1
Singhania_OD_20	0	0	0	0	0	0.1	0	0	0	0.1	0	0	0	0	0	0	0	0	0	0	0	0.05	0	0	1	0	0	0	0	0	0	0	0	0	0.1	0.05
Sloot_HIV_2	0	0	0	0	0	0	0	0	0	0	0	0	0	0	0	0	0	0	0	0	0	0	0	0	0	1	0	0	0	0	0	0	0	0	0	0
Suliman_4	0	0.25	0.25	0	0	0.75	0	0	0.25	0.75	0	0	0	0.5	0	0.5	0	0	0	0	0	0	0	0	0	0	1	0	0	0.25	0	0	0	0	0	0.25
Suliman_RISK_4	0	0	0.5	0	0	0.5	0	0	0.25	0.25	0	0	0	0.25	0	0.5	0	0	0	0	0	0	0	0	0	0	0	1	0	0	0	0	0	0	0	0
Sweeney_OD_3	0.333333	0.333333	0.666667	0	0	0.666667	0.333333	0	0	0.666667	0	0	0	0.333333	0.333333	0.666667	0	0	0	0	0	0.333333	0	0	0	0	0	0	1	0	0	0	0	0.333333	0.333333	0.333333
Thompson_9	0	0.125	0.875	0	0.125	0.75	0.625	0	0.375	0.75	0.125	0	0.125	0.5	0	0.375	0	0	0	0	0.125	0	0	0.25	0	0	0.125	0	0	1	0	0.125	0.125	0	0	0.375
Thompson_FAIL_13	0	0	0	0	0	0	0	0	0	0	0	0	0	0	0	0	0	0	0	0	0	0	0	0	0	0	0	0	0	0	1	0.230769	0	0	0	0
Thompson_RES_5	0	0.2	0.2	0	0	0.2	0.2	0	0	0.2	0	0	0	0.2	0	0	0	0	0	0	0	0	0	0.2	0	0	0	0	0	0.2	0.6	1	0	0	0	0
Walter_51	0	0.08	0.16	0.06	0	0.16	0.08	0.02	0.06	0.16	0.04	0	0.02	0.06	0	0.04	0	0	0	0	0	0	0	0.02	0	0	0	0	0	0.02	0	0	1	0	0.26	0.04
Walter_PNA_47	0.0243902	0.0487805	0.0487805	0.0243902	0	0.0243902	0	0	0	0.0487805	0	0.0243902	0	0	0.0487805	0.0487805	0	0	0	0	0	0.0243902	0	0	0	0	0	0	0.0243902	0	0	0	0	1	0.317073	0.0243902
Walter_PNA_119	0.0265487	0.0353982	0.0442478	0.0265487	0	0.0530973	0	0	0.00884956	0.0442478	0	0.0176991	0	0.00884956	0.0176991	0.0265487	0	0	0	0.0176991	0.00884956	0.0176991	0	0	0.0176991	0	0	0	0.00884956	0	0	0	0.115044	0.115044	1	0.0265487
Zak_RISK_16	0.0625	0.0625	0.9375	0	0.125	0.8125	0.1875	0.25	0.5	0.75	0.0625	0	0.0625	0.1875	0.125	0.3125	0	0	0.0625	0	0	0.1875	0	0.0625	0.0625	0	0.0625	0	0.0625	0.1875	0	0	0.125	0.0625	0.1875	1
