# Supplementary material for: Comparing tuberculosis gene signatures in malnourished individuals using the TBSignatureProfiler
Source: BMC Infect Dis. 2021 Jan 22;21:106. doi: 10.1186/s12879-020-05598-z (PMC7821401; doi:10.1186/s12879-020-05598-z)
Supplement: Supplementary file 4 — Additional file 4. Percentage of overlapping genes between the multigene TB signatures. The values are calculated as the percentage of the genes from the signature that are present in the column signature, e.g. row 45, column 3 designates that 93.8% (15/16) of the Zak_RISK_16 genes are in the Berry_393 list, whereas row 3 column 45 shows that only 5.2% of the Berry_393 are in the smaller Zak_RISK_16 list. The large number of yellow cells indicates that there is not a lot of overlap between existing signatures. [file 12879_2020_5598_MOESM4_ESM.xlsx]

## Sheet: overlap_01_2021
	Anderson_42	Anderson_OD_51	Berry_393	Berry_OD_86	Blankley_380	Blankley_5	Bloom_OD_144	Esmail_203	Esmail_82	Esmail_OD_893	Gjoen_10	Gjoen_7	Gliddon_OD_3	Gliddon_OD_4	Huang_OD_13	Jacobsen_3	Jenum_8	Kaforou_27	Kaforou_OD_44	Kaforou_OD_53	Lee_4	Leong_24	Leong_RISK_29	Maertzdorf_4	Maertzdorf_OD_100	PennNich_RISK_6	Qian_OD_17	Rajan_HIV_5	Roe_3	Roe_OD_4	Sambarey_HIV_10	Singhania_OD_20	Sloot_HIV_2	Suliman_4	Suliman_RISK_2	Suliman_RISK_4	Sweeney_OD_3	Thompson_9	Thompson_FAIL_13	Thompson_RES_5	Verhagen_10	Walter_51	Walter_PNA_119	Walter_PNA_47	Zak_RISK_16
Anderson_42	1	0.0810811	0.162162	0	0.216216	0	0	0.108108	0.027027	0.324324	0.027027	0.027027	0	0.027027	0	0	0	0.027027	0.027027	0.135135	0	0	0.027027	0	0.0540541	0	0	0.0540541	0.027027	0	0	0	0	0	0	0	0.027027	0	0	0	0	0	0.0810811	0.027027	0.027027
Anderson_OD_51	0.0731707	1	0.292683	0.0243902	0.487805	0	0.146341	0.0731707	0.0243902	0.292683	0.0243902	0.0243902	0.0243902	0.0243902	0.0243902	0	0	0.121951	0.0731707	0.146341	0	0	0	0	0.0243902	0	0	0.0243902	0.0243902	0	0.0243902	0	0	0.0243902	0.0243902	0	0.0243902	0.0243902	0	0.0243902	0	0.097561	0.097561	0.0487805	0.0243902
Berry_393	0.0206897	0.0413793	1	0.0344828	0.62069	0.0137931	0.137931	0.0896552	0.0310345	0.455172	0.0103448	0.0137931	0.00689655	0.00689655	0.0103448	0.00344828	0	0.0482759	0.0310345	0.0482759	0	0.0103448	0.0137931	0.0137931	0	0.0103448	0.0310345	0.0103448	0.00689655	0	0.0172414	0	0	0.00344828	0.00344828	0.0103448	0.00689655	0.0241379	0	0.00344828	0	0.0275862	0.0172414	0.00689655	0.0517241
Berry_OD_86	0	0.0135135	0.135135	1	0.135135	0	0	0	0	0.0945946	0	0	0	0	0	0	0	0	0.0135135	0.027027	0	0.0135135	0	0	0	0	0	0	0	0	0	0	0	0	0	0	0	0	0	0	0	0.0405405	0.0405405	0.0135135	0
Blankley_380	0.0208877	0.0522193	0.469974	0.0261097	1	0.0130548	0.133159	0.101828	0.0443864	0.483029	0.0078329	0.0104439	0.00522193	0.00522193	0.00522193	0.00522193	0.00261097	0.0443864	0.0287206	0.0574413	0	0.00522193	0.0104439	0.0104439	0.0104439	0.00522193	0.0208877	0.0078329	0.0078329	0.00261097	0.0130548	0.00522193	0	0.0078329	0.00522193	0.0078329	0.00522193	0.0156658	0	0.00261097	0	0.0208877	0.0156658	0.00261097	0.0339426
Blankley_5	0	0	0.8	0	1	1	0.8	0.8	0.4	1	0	0	0	0	0.2	0	0	0.2	0	0.2	0	0.2	0	0	0	0.2	0	0	0.2	0.2	0	0	0	0	0	0	0	0.2	0	0	0	0	0	0	0.4
Bloom_OD_144	0	0.0521739	0.347826	0	0.443478	0.0347826	1	0.0956522	0.0521739	0.46087	0.0173913	0.0173913	0.0173913	0	0.0347826	0.00869565	0	0.0521739	0.0173913	0.0521739	0	0.00869565	0	0.00869565	0	0.00869565	0.00869565	0.0173913	0	0.0173913	0.026087	0	0	0	0	0.00869565	0.00869565	0.0434783	0	0.00869565	0	0.0347826	0	0	0.026087
Esmail_203	0.0258065	0.0193548	0.167742	0	0.251613	0.0258065	0.0709677	1	0.425806	1	0	0	0.0129032	0.00645161	0.0129032	0.00645161	0	0.0580645	0.0193548	0.0580645	0.00645161	0.0193548	0.0129032	0.00645161	0.0193548	0.0129032	0.00645161	0.00645161	0.00645161	0.00645161	0.00645161	0	0	0.00645161	0.00645161	0.0129032	0	0.0193548	0	0	0	0.0193548	0.00645161	0	0.0516129
Esmail_82	0.0151515	0.0151515	0.136364	0	0.257576	0.030303	0.0909091	1	1	1	0	0	0.0151515	0	0.0151515	0	0	0.030303	0.030303	0.030303	0.0151515	0.030303	0	0	0.030303	0.0151515	0	0	0.0151515	0.0151515	0	0	0	0	0	0.0151515	0	0	0	0	0	0.0151515	0	0	0.0606061
Esmail_OD_893	0.0171429	0.0171429	0.188571	0.01	0.264286	0.00714286	0.0757143	0.221429	0.0942857	1	0.00571429	0.00571429	0.00285714	0.00142857	0.00285714	0.00285714	0.00142857	0.0271429	0.01	0.0314286	0.00142857	0.00571429	0.00714286	0.00428571	0.0142857	0.00285714	0.00857143	0.00428571	0.00285714	0.00285714	0.00714286	0.00285714	0	0.00428571	0.00285714	0.00285714	0.00285714	0.00857143	0	0.00142857	0.00142857	0.0114286	0.00714286	0.00285714	0.0171429
Gjoen_10	0.1	0.1	0.3	0	0.3	0	0.2	0	0	0.4	1	0.5	0	0	0	0	0.1	0	0	0.1	0	0	0	0	0	0	0	0	0.1	0	0	0	0	0	0	0	0.1	0	0	0	0	0	0.1	0.1	0.1
Gjoen_7	0.142857	0.142857	0.571429	0	0.571429	0	0.285714	0	0	0.571429	0.714286	1	0	0	0	0	0.142857	0	0	0.142857	0	0	0	0	0	0	0	0	0.142857	0	0	0	0	0	0	0	0.142857	0	0	0	0	0	0.142857	0.142857	0.142857
Gliddon_OD_3	0	0.333333	0.666667	0	0.666667	0	0.666667	0.666667	0.333333	0.666667	0	0	1	0	0.333333	0.333333	0	1	0	0.333333	0	0	0	0	0	0	0	0	0	0	0.333333	0	0	0	0	0	0	0.333333	0	0	0	0.666667	0	0	0.333333
Gliddon_OD_4	0.25	0.25	0.5	0	0.5	0	0	0.25	0	0.25	0	0	0	1	0	0	0	0.25	1	0.5	0	0	0	0	0	0	0	0.25	0	0	0	0	0	0	0	0	0	0	0	0	0	0	0.5	0.25	0
Huang_OD_13	0	0.0769231	0.230769	0	0.153846	0.0769231	0.307692	0.153846	0.0769231	0.153846	0	0	0.0769231	0	1	0	0	0.0769231	0	0	0	0	0	0	0	0	0	0	0	0	0	0	0	0	0	0	0	0	0	0	0	0.0769231	0	0	0
Jacobsen_3	0	0	0.333333	0	0.666667	0	0.333333	0.333333	0	0.666667	0	0	0.333333	0	0	1	0	0.333333	0	0.333333	0	0	0	0	0.333333	0	0	0	0	0	0.333333	0	0	0	0	0	0	0.333333	0	0	0	0.333333	0	0	0.333333
Jenum_8	0	0	0	0	0.125	0	0	0	0	0.125	0.125	0.125	0	0	0	0	1	0	0	0	0	0	0	0	0	0	0	0	0	0	0	0	0	0	0	0	0	0	0	0	0	0	0	0	0
Kaforou_27	0.0416667	0.208333	0.583333	0	0.708333	0.0416667	0.25	0.375	0.0833333	0.791667	0	0	0.125	0.0416667	0.0416667	0.0416667	0	1	0.125	0.416667	0	0	0	0	0.0416667	0.0416667	0	0.0416667	0	0	0.0833333	0	0	0.0833333	0.0416667	0.0416667	0.0416667	0.166667	0	0.0416667	0	0.125	0.0416667	0	0.125
Kaforou_OD_44	0.03125	0.09375	0.28125	0.03125	0.34375	0	0.0625	0.09375	0.0625	0.21875	0	0	0	0.125	0	0	0	0.09375	1	0.5625	0	0.03125	0.03125	0	0	0.03125	0	0.03125	0	0	0	0	0	0	0	0.03125	0.03125	0	0	0	0	0	0.0625	0.0625	0.0625
Kaforou_OD_53	0.111111	0.133333	0.311111	0.0444444	0.488889	0.0222222	0.133333	0.2	0.0444444	0.488889	0.0222222	0.0222222	0.0222222	0.0444444	0	0.0222222	0	0.222222	0.4	1	0	0	0	0	0.0222222	0.0222222	0	0.0222222	0.0222222	0	0.0222222	0	0	0.0444444	0.0444444	0.0666667	0.0444444	0.0666667	0	0	0	0.0444444	0.0666667	0.0444444	0.111111
Lee_4	0	0	0	0	0	0	0	0.25	0.25	0.25	0	0	0	0	0	0	0	0	0	0	1	0	0	0	0	0	0	0	0	0	0	0	0	0	0	0	0	0	0	0	0	0	0	0	0
Leong_24	0	0	0.125	0.0416667	0.0833333	0.0416667	0.0416667	0.125	0.0833333	0.166667	0	0	0	0	0	0	0	0	0.0416667	0	0	1	0	0	0	0.0416667	0	0	0.0416667	0	0	0	0	0	0	0	0	0	0	0	0	0.0416667	0	0	0.0833333
Leong_RISK_29	0.0344828	0	0.137931	0	0.137931	0	0	0.0689655	0	0.172414	0	0	0	0	0	0	0	0	0.0344828	0	0	0	1	0	0	0	0	0	0	0	0	0	0	0	0	0	0	0	0	0	0	0	0	0	0
Maertzdorf_4	0	0	1	0	1	0	0.25	0.25	0	0.75	0	0	0	0	0	0	0	0	0	0	0	0	0	1	0	0	0.5	0	0	0	0	0	0	0	0	0	0	0	0	0	0	0	0	0	0.25
Maertzdorf_OD_100	0.0307692	0.0153846	0	0	0.0615385	0	0	0.0461538	0.0307692	0.153846	0	0	0	0	0	0.0153846	0	0.0153846	0	0.0153846	0	0	0	0	1	0.0153846	0	0	0	0	0	0	0	0	0	0	0	0	0	0	0	0	0.0307692	0	0
PennNich_RISK_6	0	0	0.5	0	0.333333	0.166667	0.166667	0.333333	0.166667	0.333333	0	0	0	0	0	0	0	0.166667	0.166667	0.166667	0	0.166667	0	0	0.166667	1	0	0	0	0	0	0	0	0	0	0	0	0.166667	0	0	0	0.166667	0.166667	0	0.5
Qian_OD_17	0	0	0.5	0	0.444444	0	0.0555556	0.0555556	0	0.333333	0	0	0	0	0	0	0	0	0	0	0	0	0	0.111111	0	0	1	0	0	0	0	0	0	0	0	0	0	0	0	0	0	0	0	0	0.111111
Rajan_HIV_5	0.4	0.2	0.6	0	0.6	0	0.4	0.2	0	0.6	0	0	0	0.2	0	0	0	0.2	0.2	0.2	0	0	0	0	0	0	0	1	0	0	0	0	0	0	0	0	0	0.2	0	0	0	0	0.2	0	0
Roe_3	0.333333	0.333333	0.666667	0	1	0.333333	0	0.333333	0.333333	0.666667	0.333333	0.333333	0	0	0	0	0	0	0	0.333333	0	0.333333	0	0	0	0	0	0	1	0	0	0.333333	0	0	0	0	0.333333	0	0	0	0	0	0.666667	0.333333	1
Roe_OD_4	0	0	0	0	0.25	0.25	0.5	0.25	0.25	0.5	0	0	0	0	0	0	0	0	0	0	0	0	0	0	0	0	0	0	0	1	0	0	0	0	0	0	0	0	0	0	0	0	0	0	0
Sambarey_HIV_10	0	0.1	0.5	0	0.5	0	0.3	0.1	0	0.5	0	0	0.1	0	0	0.1	0	0.2	0	0.1	0	0	0	0	0	0	0	0	0	0	1	0	0	0	0	0	0	0.2	0	0.1	0	0.1	0	0	0.1
Singhania_OD_20	0	0	0	0	0.1	0	0	0	0	0.1	0	0	0	0	0	0	0	0	0	0	0	0	0	0	0	0	0	0	0.05	0	0	1	0	0	0	0	0	0	0	0	0	0	0.1	0	0.05
Sloot_HIV_2	0	0	0	0	0	0	0	0	0	0	0	0	0	0	0	0	0	0	0	0	0	0	0	0	0	0	0	0	0	0	0	0	1	0	0	0	0	0	0	0	0	0	0	0	0
Suliman_4	0	0.25	0.25	0	0.75	0	0	0.25	0	0.75	0	0	0	0	0	0	0	0.5	0	0.5	0	0	0	0	0	0	0	0	0	0	0	0	0	1	0.5	0	0	0.25	0	0	0	0	0	0	0.25
Suliman_RISK_2	0	0.5	0.5	0	1	0	0	0.5	0	1	0	0	0	0	0	0	0	0.5	0	1	0	0	0	0	0	0	0	0	0	0	0	0	0	1	1	0	0	0.5	0	0	0	0	0	0	0.5
Suliman_RISK_4	0	0	0.75	0	0.75	0	0.25	0.5	0.25	0.5	0	0	0	0	0	0	0	0.25	0.25	0.75	0	0	0	0	0	0	0	0	0	0	0	0	0	0	0	1	0	0	0	0	0	0	0	0	0.25
Sweeney_OD_3	0.333333	0.333333	0.666667	0	0.666667	0	0.333333	0	0	0.666667	0.333333	0.333333	0	0	0	0	0	0.333333	0.333333	0.666667	0	0	0	0	0	0	0	0	0.333333	0	0	0	0	0	0	0	1	0	0	0	0	0	0.333333	0.333333	0.333333
Thompson_9	0	0.125	0.875	0	0.75	0.125	0.625	0.375	0	0.75	0	0	0.125	0	0	0.125	0	0.5	0	0.375	0	0	0	0	0	0.125	0	0.125	0	0	0.25	0	0	0.125	0.125	0	0	1	0	0.125	0	0.125	0	0	0.375
Thompson_FAIL_13	0	0	0	0	0	0	0	0	0	0	0	0	0	0	0	0	0	0	0	0	0	0	0	0	0	0	0	0	0	0	0	0	0	0	0	0	0	0	1	0.230769	0	0	0	0	0
Thompson_RES_5	0	0.2	0.2	0	0.2	0	0.2	0	0	0.2	0	0	0	0	0	0	0	0.2	0	0	0	0	0	0	0	0	0	0	0	0	0.2	0	0	0	0	0	0	0.2	0.6	1	0	0	0	0	0
Verhagen_10	0	0	0	0	0	0	0	0	0	0.1	0	0	0	0	0	0	0	0	0	0	0	0	0	0	0	0	0	0	0	0	0	0	0	0	0	0	0	0	0	0	1	0	0	0	0
Walter_51	0	0.08	0.16	0.06	0.16	0	0.08	0.06	0.02	0.16	0	0	0.04	0	0.02	0.02	0	0.06	0	0.04	0	0.02	0	0	0	0.02	0	0	0	0	0.02	0	0	0	0	0	0	0.02	0	0	0	1	0.26	0	0.04
Walter_PNA_119	0.0265487	0.0353982	0.0442478	0.0265487	0.0530973	0	0	0.00884956	0	0.0442478	0.00884956	0.00884956	0	0.0176991	0	0	0	0.00884956	0.0176991	0.0265487	0	0	0	0	0.0176991	0.00884956	0	0.00884956	0.0176991	0	0	0.0176991	0	0	0	0	0.00884956	0	0	0	0	0.115044	1	0.115044	0.0265487
Walter_PNA_47	0.0243902	0.0487805	0.0487805	0.0243902	0.0243902	0	0	0	0	0.0487805	0.0243902	0.0243902	0	0.0243902	0	0	0	0	0.0487805	0.0487805	0	0	0	0	0	0	0	0	0.0243902	0	0	0	0	0	0	0	0.0243902	0	0	0	0	0	0.317073	1	0.0243902
Zak_RISK_16	0.0625	0.0625	0.9375	0	0.8125	0.125	0.1875	0.5	0.25	0.75	0.0625	0.0625	0.0625	0	0	0.0625	0	0.1875	0.125	0.3125	0	0.125	0	0.0625	0	0.1875	0.125	0	0.1875	0	0.0625	0.0625	0	0.0625	0.0625	0.0625	0.0625	0.1875	0	0	0	0.125	0.1875	0.0625	1
